# Supplementary material for: Neuropsychological Effects of the Lockdown Due to the COVID-19 Pandemic on Patients with Alzheimer’s Disease and Their Caregivers: The “ACQUA” (Alzheimer–COVID QUArantine Questionnaire) Study
Source: Int J Environ Res Public Health. 2024 Dec 4;21(12):1622. doi: 10.3390/ijerph21121622 (PMC11675157; doi:10.3390/ijerph21121622)
Supplement: Supplementary file 1 [file ijerph-21-01622-s001.zip]

Archive with 1 entries (1 files):
- ijerph-3228968-supplementary.pdf
